# Supplementary material for: Disentangling SARS-CoV-2 Sustained Viremia Cases: Evolution, Persistence and Reinfection
Source: Viruses. 2026 Mar 21;18(3):393. doi: 10.3390/v18030393 (PMC13030517; doi:10.3390/v18030393)
Supplement: Supplementary file 1 [file viruses-18-00393-s001.zip]

Archive with 1 entries (1 files):
- viruses-4120774-supplementary.pdf
